# Supplementary material for: Convergence of alimentary air inflation and adult non-feeding in insects, and possible adaptive functions
Source: PLoS One. 2026 Jun 11;21(6):e0351543. doi: 10.1371/journal.pone.0351543 (PMC13258001; doi:10.1371/journal.pone.0351543)
Supplement: S2 File — Body and air space volume measurements of all 94 taxa sampled for this study. (CSV) [file pone.0351543.s002.csv]

Division	Order	Family	specimen	Taxon	non.feeding.adult	air.vol	air.plus.body.vol	alimentary.air	alimentary.air.to.total.vol.ratio
Apterygota	Archaeognatha	Machilidae	NA	Trigoniophthalmus alternatus	0	0.0833287	20.7983387	0	0
Apterygota	Zygentoma	Lepidotrichidae	NA	Tricholepidion gertschi	0	0.1019867	14.6101067	0	0
Apterygota	Zygentoma	Lepismatidae	NA	Thermobia domestica	0	0.13425025	11.4158763	0	0
Paleoptera	Odonata	Aeshnidae	Tokyo	Aeshna sp	0	993.87	1616.454	200.637	0.124121689
Paleoptera	Odonata	Aeshnidae	NY	Anax junius	0	519.645	1794.269	0	0
Paleoptera	Odonata	Calopterygidae	NA	Calopteryx sp.	0	54.18653	168.74553	0	0
Paleoptera	Odonata	Coenagrionidae	NA	3.5cm long	0	16.711622	52.252862	0.527489	0.01009493
Paleoptera	Odonata	Libellulidae	NA	4 cm long	0	334.1756	724.3543	23.3715	0.032265288
Paleoptera	Ephemeroptera	Baetidae	adult	Neocloeon triangulifer	1	1.15422389	3.26133389	1.12647107	0.345401945
Paleoptera	Ephemeroptera	Ephemeridae	adult	Ephemera sp.	1	4.3391695	25.0824195	3.9283843	0.156619034
Polyneoptera	Dermaptera	Anisolabididae	NA	Anisolabis maritima	0	3.158498	215.185338	0	0
Polyneoptera	Dermaptera	Forficulidae	NA	Forfiucula auricularia	0	0.7094365	60.6013965	0	0
Polyneoptera	Plecoptera	Nemouridae	NA	Amphinemura sp.	0	0.04311419	2.05365519	0	0
Polyneoptera	Plecoptera	Perlodidae	NA	Isoperla sp.	1	0.833171	7.87907	0.730441	0.0927065
Polyneoptera	Orthoptera	Gryllidae	NA	Gryllus sp.	0	62.38568	416.51428	36.31652	0.087191536
Polyneoptera	Orthoptera	Tettigoniidae	NA	Meconema thalassinum	0	68.0314	258.1818	38.4784	0.149036067
Polyneoptera	Orthoptera	Romaleidae	NA	Romalea microptera	0	2166.25053	7478.86953	308.50753	0.041250556
Polyneoptera	Grylloblattodea	Grylloblattidae	NA	Grylloblatta sp.	0	0.5192489	80.9227589	0	0
Polyneoptera	Embioptera	Oligotomidae	NA	Oligotoma negra	1	0.69941872	3.33107172	0.6537633	0.196262151
Dictyoptera	Phasmatodea	Phasmatidae	NA	Medauroidea extradentata	0	46.90474	647.84804	14.008	0.021622355
Dictyoptera	Phasmatodea	Phasmatidae	NA	Extatosoma tiaratum	0	1574.54	6092.458	806.9897	0.132457163
Dictyoptera	Phasmatodea	Timematidae	NA	Timema cf. californicum	0	0.05936611	7.57351611	0	0
Dictyoptera	Mantodea	Mantidae	NA	Tenodera sinensis	0	745.44958	2909.95958	550.612	0.189216374
Dictyoptera	Mantodea	Empusidae	NA	Idolomantis diabolica	0	212.910754	1274.089054	79.060454	0.062052534
Dictyoptera	Blattodea	Blattidae	NA	Periplaneta americana	0	184.718528	644.861028	122.939648	0.190645182
Dictyoptera	Isoptera	Archotermopsidae	soldier	Zootermopsis angusticollis	0	1.515801	92.580301	0	0
Dictyoptera	Isoptera	Rhinotermitidae	NA	Reticulatermes flavipes	0	0.01935206	5.39790806	0	0
Dictyoptera	Blattodea	Blaberidae	NA	Blaptica dubia	0	189.93748	1277.26688	36.11172	0.02827265
Paraneoptera	Thysanoptera	Phlaeothripidae	NA	NA	0	0.00052386	0.09442309	0	0
Paraneoptera	Hemiptera	Cicadidae	NA	Neotibicen sp.	0	416.83116	1083.38716	29.3073	0.027051548
Paraneoptera	Hemiptera	Cicadellidae	NA	NA	0	0.5672561	20.9967061	0	0
Paraneoptera	Hemiptera	Fulgoridae	NA	Lycorma delicatula	0	43.699121	578.503021	10.31761	0.017835015
Paraneoptera	Hemiptera	Tingidae	NA	Corythucha	0	0.003748532	0.912625232	0	0
Paraneoptera	Hemiptera	Gerridae	NA	Aquarius remigis	0	2.45098087	15.91704787	1.740543	0.109350868
Paraneoptera	Hemiptera	Coreidae	NA	Acanthocephala terminalis	0	26.727517	107.685127	22.20159	0.206171368
Paraneoptera	Hemiptera	Lygaeidae	NA	Oncopeltus fasciatus	0	2.3622637	85.4542937	0.0745637	0.000872557
Paraneoptera	Psocoptera	Amphipsocidae	NA	Polypsocus corruptus	0	0.0353901	2.7779841	0	0
Holometabola	Hymenoptera	Tenthredinidae	NA	Macrophya sp.	0	0.5183535	20.4891035	0	0
Holometabola	Hymenoptera	Ichneumonidae	NA	Dolichomitus sp.	0	4.370754	47.319554	0	0
Holometabola	Hymenoptera	Chalcididae	NA	Phasgonophora sp.	0	0.2738744	6.4330474	0	0
Holometabola	Hymenoptera	Vespidae	NA	Polistes sp.	0	26.51419	121.56679	0	0
Holometabola	Hymenoptera	Pompilidae	NA	Pepsis sp.	0	165.58291	820.13661	0	0
Holometabola	Hymenoptera	Sphecidae	NA	Ammophila sp.	0	6.990064	53.110004	0	0
Holometabola	Hymenoptera	Megachilidae	adult	Leaf cutter bee	0	8.150675	37.582835	0	0
Holometabola	Hymenoptera	Apidae	NA	Apis mellifera	0	8.217238	112.275578	0	0
Holometabola	Hymenoptera	Apidae	female	Bombus impatiens	0	180.1215	657.7085	0	0
Holometabola	Hymenoptera	Apidae	male	Bombus impatiens	0	27.52863	95.50877	0	0
Holometabola	Megaloptera	Corydalidae	NA	Corydalus cornutus	1	165.88699	415.03619	135.7941	0.327186167
Holometabola	Neuroptera	Chrysopidae	NA	Chrysoperla sp.	0	1.48859855	36.32480855	0.90693615	0.024967403
Holometabola	Strepsiptera	Xenidae	male	Xenos sp.	1	0.1253959	1.9076649	0.0912082	0.047811437
Holometabola	Coleoptera	Cupedidae	NA	Cupes concolor	0	0.60881987	15.49709987	0	0
Holometabola	Coleoptera	Carabidae	NA	Carabus sp.	0	24.82445	756.91465	0	0
Holometabola	Coleoptera	Carabidae	NA	Cicindela sp.	0	10.380074	101.786374	9	0.08842048
Holometabola	Coleoptera	Staphylinidae	NA	NA	0	0.1350698	9.2891898	0	0
Holometabola	Coleoptera	Scarabaeidae	NA	Cotinis sp.	0	151.05821	1008.71121	0	0
Holometabola	Coleoptera	Scarabaeidae	NA	Pelidnota sp.	0	265.92827	1307.19667	0	0
Holometabola	Coleoptera	Lucanidae	NA	Lucanus sp.	0	128.5075	1723.1225	0	0
Holometabola	Coleoptera	Buprestidae	NA	Agrilus sp.	0	13.407467	74.484937	0	0
Holometabola	Coleoptera	Ptinidae	NA	Gibbium aequinoctiale	0	0.25055851	19.75068051	0	0
Holometabola	Coleoptera	Cerambycidae	NA	Desmocerus palliatus	0	11.078068	320.696668	0	0
Holometabola	Coleoptera	Curculionidae	NA	Diaprepes sp.	0	8.339805	338.379105	0	0
Holometabola	Coleoptera	Curculionidae	NA	Curculio sp.	0	0.9084808	39.8005908	0	0
Holometabola	Trichoptera	Hydropsychidae	#1	NA	0	0.9966434	9.2199714	0.8424013	0.091367019
Holometabola	Trichoptera	Limnephilidae	NA	Tarsal spines. 13mm	0	3.325769	51.123969	1.927175	0.037696115
Holometabola	Lepidoptera	Tineidae	1	Acrolophus sp.	0	10.4604555	57.2581355	5.820131	0.101647232
Holometabola	Lepidoptera	Epipyropidae	female	Fulgoraecia exigua	0	0.019137798	2.736998798	0	0
Holometabola	Lepidoptera	Sesiidae	NA	Synanthedon sp. (or Carmenta pyralidiformis?)	0	20.2214842	86.6514842	14.2507	0.164459964
Holometabola	Lepidoptera	Pieridae	NA	Pieris sp.	0	16.067588	74.152598	4.43934	0.059867626
Holometabola	Lepidoptera	Depressariidae	NA	NA	0	4.479005	41.483898	0.495741	0.011950203
Holometabola	Lepidoptera	Erebidae	NA	Apantesis sp.	0	343.00945	890.70911	0	0
Holometabola	Lepidoptera	Bombycidae	NA	Bombyx mori (domestic)	1	79.80758	340.08388	56.1585	0.16513132
Holometabola	Lepidoptera	Sphingidae	NA	Macroglossum sp.	0	194.86977	487.58967	0	0
Holometabola	Lepidoptera	Sphingidae	NA	Manduca sp.	0	246.53968	1481.12868	179.943	0.121490457
Holometabola	Mecoptera	Bittacidae	NA	Bittacus sp.	0	1.4043726	39.2129426	0.0726695	0.001853202
Holometabola	Mecoptera	Panorpidae	male	Panorpa sp.	0	0.4651391	26.7710391	0	0
Holometabola	Diptera	Tipulidae	NA	Brachypremna dispellens	0	11.816361	103.768841	0	0
Holometabola	Diptera	Psychodidae	NA	NA	0	0.051613763	1.152912863	0.02449534	0.02124648
Holometabola	Diptera	Culicidae	NA	NA	0	0.34849027	3.28501627	0	0
Holometabola	Diptera	Bibionidae	NA	Dilophus sp.	0	0.32030923	12.52289223	0	0
Holometabola	Diptera	Rhagionidae	male	Ptiolina?	0	16.648308	45.347218	10.449	0.230422074
Holometabola	Diptera	Tabanidae	NA	Goniops	0	63.28452	148.37508	0	0
Holometabola	Diptera	Acroceridae	NA	Ogcodes sp.	1	19.6274083	35.2746633	17.6917	0.501541286
Holometabola	Diptera	Stratiomyidae	NA	Hermetia illucens	0	6.714102	32.243752	4.37478	0.135678379
Holometabola	Diptera	Bombyliidae	NA	Bombylius	0	24.609455	55.846535	14.523828	0.26006677
Holometabola	Diptera	Asilidae	NA	Promachus	0	81.18315	550.66145	1.7255	0.003133504
Holometabola	Diptera	Asilidae	NA	NA	0	7.743539	93.095849	0.377632	0.004056378
Holometabola	Diptera	Dolichopodidae	NA	NA	0	1.5343881	7.2165971	0.0238071	0.003298937
Holometabola	Diptera	Phoridae	NA	NA	0	0.02036441	2.86527541	0	0
Holometabola	Diptera	Syrphidae	NA	Toxomerus	0	14.464786	48.404986	5.84841	0.120822471
Holometabola	Diptera	Syrphidae	NA	Volucella	0	76.85426	213.33176	0	0
Holometabola	Diptera	Ulidiidae	NA	NA	0	1.8721062	17.7195662	0	0
Holometabola	Diptera	Sarcophagidae	NA	NA	0	35.731156	119.426716	0	0
Holometabola	Diptera	Calliphoridae	NA	Lucilia sericata	0	4.074958	29.727088	0	0
Holometabola	Diptera	Tachinidae	NA	NA	0	19.21478	40.07124	0	0
